# Supplementary material for: Neuronal metabotropic glutamate receptor 8 protects against neurodegeneration in CNS inflammation
Source: J Exp Med. 2021 Mar 4;218(5):e20201290. doi: 10.1084/jem.20201290 (PMC7938362; doi:10.1084/jem.20201290)
Supplement: Table S1 — lists neuronal stress signature genes. [file JEM_20201290_TableS1.xlsx]

## Sheet: Sheet1
GSE22997	GSE22998	GSE22999	Zhang et al, 2007	GSE122121	GSE122121	GSE22087	GSE22087	GSE22087	GSE22465	GSE109177	GSE10470
Energy deprivation 8h	Energy deprivation 15h	Energy deprivation 24h	Excitotoxicity	Infection WNV	Infection ZIKV	Oxidative stress 8h	Oxidative stress 15h	Oxidative stress 24h	Proteasome stress	Protein aggregation	Redox stress
STRBP	SERPIND1	CSF3R	FNDC1	CXCL10	IFIT1B	NR4A1	SLC7A11	SLC7A11	ANXA3	HIST1H1C	SLC7A3
TRAPPC6B	TRAK2	LRRC72	NR4A2	RSAD2	CXCL10	IER2	NR4A1	GDF15	REG1A	PPP1R16A	SLC7A5
NANOS2	CISD2	IQSEC3	PELI1	IFIT1B	IFIT3	FOS	TLK2	TLK2	PTGR1	SESTD1	SLC6A9
SCAF1	LRRC72	STK17B	SS18	CMPK2	RTP4	SUCNR1	DDIT4L	ANK2	EMP1	HIST1H1E	MTHFD1L
SCYL3	CPNE6	CISD2	ERRFI1	RTP4	SLFN5	TLK2	GDF15	EIF2AK3	ADM	EGR1	NUPR1
ZNF644	GOLGA4	STAC3	PHF13	RNF213	RNF213	JUN	SRXN1	PTGR1	S100A10	HIST2H2BE	JDP2
KDELR3	SYT7	SLC25A40	INHBA	IFIT3	IFIT2	JUNB	LONRF3	MAFF	ANXA2	HIST1H2BH	SLC1A4
PTPN5	GPR153	PRMT3	LIPG	STAT1	CMPK2	MAFF	HSPA8	HSPA8	CCL13	BBC3	SHMT2
GM2A	HSF2	HSF2	ID1	IFIH1	DDX58	EGR2	GADD45B	NR4A1	CD44	ATF4	EIF4EBP1
FBXO7	GPATCH4	FZD4	BCOR	ACOD1	TOR3A	EGR4	CNN2	LONRF3	THBS2	RNASE10	STC2
UGT1A9	USH1C	PLK1	BDNF	GBP2	XAF1	SLC7A11	ANK2	CLCN3	SLC66A3	CHAC1	VEGFA
	CHRND	EDN3	EGR2	OASL	MX1	GADD45G	MAFF	RPL12	NR3C1	ATF5	HMOX1
	JRK	TST	FOSB	DDX58	RSAD2	PDE4DIP	EVA1A	ADGB	MMP12	APOE	SLC3A2
	DHDH	ANK1	ANXA2	SLFN5	PARP14	ZBTB2	PTGR1	HMOX1	CAMP	H1F0	ASNS
	STAC3	LYN	LMO2	IFI44	STAT1	CGNL1	PDE4DIP	FOS	NFE2L2	TRIM68	AARS
	ANK1	JRK	ABCA1	SAMD9L	SP100	ARL4D	TIMP3	CLVS1	FOS	VGLL2	ALDH1L2
	PRMT3	CCDC65	NEDD9	XAF1	SAMD9L	G6PC	ATP13A3	SRXN1	DBF4	GTPBP6	OVGP1
	PPARG	SMYD5	ADAM17	GBP6	TGM2	KLF4	JUNB	DDIT4L	HOXA3	JUND	CYB5R1
	SLC25A40	TRAK2	ATF3	PARP14	CXCL16	NR4A2	TNFRSF12A	GADD45B	CSF1	SHOX2	CHAC1
	FZD4	CLHC1	FOS	IRGM	GBP6	MDN1	GADD45G	CACNA2D1	CEBPD	DDIT4	TAF15
	B4GALT4	APH1B	HOMER1	CCL2	IRGM	SRXN1	LRRFIP1	MECP2	PLAT	HIST1H1D	EIF2S2
	CWC15	CWC15	ID3	CH25H	IFIH1	GADD45B	TRAK1	JUN		HIST1H2BB	ANKZF1
	DNAJC16	DKKL1	IER5L	GBP4	TRIM22	SRF	FOS	FNBP1		HRK	DDIT4
	CLHC1	PRMT6	KLF4	OAS2	CCL2	ISX	CREBZF	TRAK1		HIST1H4C	SLC38A2
	STK17B	ABCD2	MBNL2	TOR3A	SLFN11	FOSB	SRF	OSBPL6		FOXO3	NARS
	TCIRG1	GNB3	MGST1	IFIT2	PROKR2	GDF15	CD44	TNFRSF12A		ARHGEF2	CEBPB
	IQSEC3	SYTL1	NPTX2	USP41	MNDA	DUSP16	SLC2A1	GADD45G		TXNL4A	GDF15
	PLK1	IL5RA	SLC1A3	MX1	GBP4	EGR1	SLC1A2	SNCA		CACNG3	PHGDH
	RNF145	C1orf198	SNX1	CD274	NTSR2	SPIN4	DIO2	CERS3		GFAP	PSAT1
	FBXW5	ABCC1	SPARC	CCL5	UBA7	EVA1A	CACNA2D1	DISP1		HIST2H2AA3	SLC25A27
	SYTL1	CAMTA1	SPP1	HLA-H	GBP7	LONRF3	PPP6R2	PPP6R2		HIST1H2AI	HK2
	ANKRD27	ITGA11	SPRY1	LYPLA1	FCGR1A	PDE11A	HMOX1	BBC3		ZNF146	GARS
	CRISPLD2	DNAJC16	STAC	STAT2	LEPR	NFIL3	NFE2L2	ELK4		SLC41A1	MYT1
	KLHL26	ZCCHC7	VIM	CCL7	STAT2	HMOX1	FNBP1	SETD7		TNFAIP1	FBXL20
	GK	ADGRG6	BAZ1A	CD69	LYPLA1	HSPA8	MS4A4E	SRSF3		HIST1H3I	P4HA1
	UBAC1	TCIRG1	EDNRB	CSTA	RASSF4	MECP2	ABHD2	GSS		ANKRD11	N4BP2L1
	RB1	OR6C65	TIPARP	PARP9	IFI44	CBX8	CLVS1	TMCO4		HIST1H4L	PKN1
	DHRS13	CPNE6	CLU	MNDA	CCL5	RFX4	KLF4	NMT2		CDKN1A	CARS
	RPS9	TTC3	A2M	CLIC5	USP41	LRRFIP1	TNFRSF10D	SLC2A1		OSBP	MTHFD2
	ITGA11	RPL37	HBEGF	HERC6	CD274		ZBTB2	PPM1A		SF3A2	FGFR1OP
	CEBPA	SUV39H2	CDKN1A	SP100	SYN3		RABGAP1L	GSTA3		HIST1H2BF	SARS
	TST	ZNF775	CD44	PARP12	CPNE6		RPL12	HERPUD1		AEN	ZNF385A
	MASP1	RNF145	TOP2A	GBP7	ACOD1		ADGB	DLG2		SLC38A4	VLDLR
	RABGAP1	RRM2B	LAMC1	SLFN11	CHIT1		PLA2G7	EZH1		PCDHA1	NGEF
	OR14J1	POGZ	HUNK	TRIM21	PARP9		COBLL1	TNFRSF10D		SLC7A11	ATF4
	PRKACG	EIF2B2	TGFBI	HELZ2	PHF11		PDLIM5	ABHD2		FBXO42	KLF2
	METTL6	GPR153	MLF1	FCGR1A	SLAMF9		JUN	INTS12		HIST1H4H	CACNA1G
	CPOX	CEBPA	PLK2	SOCS1	SLC16A3		CDH3	HOOK3		IRS2	PHF10
	MS4A3	DDX5	COL18A1	UBA7	GFAP		SNRNP48	TBC1D1		TARSL2	THBS2
	COX7B	RASGRP3	KCNJ10	GVINP1	GBP2		GSS	CRABP2		ZNF579	TIMP3
	SLC35B3	GOLGA4	MT1X	PSMB8	GVINP1		B3GNT5	CD44		SAG	NXF1
	CCDC97	HNRNPK	SERPINE1	PLSCR2	EIF2AK2		SMG1	TIMP3		IRF2BP2	SNAPIN
	PRMT6	SMIM12	SERTAD1	EIF2AK2	CH25H		ERN1	SNRNP48		DAZAP1
	SMIM12	FBXL3	JAM3	IFNB1	RARB		SETD7	FOSL1		RPS27A
	SIM2	BRK1	CLCA1	SLAMF9	IKBKE		PAPPA	CLASP2		NPW
	EXTL2	SLC12A5	OSMR	TGM2	CALB2		PPM1A	CD68		SLC7A6OS
	AMHR2	PTPN12	PVR	PHF11	VCAM1		RFX3	PDE4DIP		KMT2D
	SLC22A3	BHLHE23	SLC2A3	ZBP1	TSPAN18		TNPO1	BLVRB		IRF2BPL
	DUSP4	MS4A3	AQP4	PSMB10	OASL		IER2	HTATSF1		CBX4
	UNK	ABTB2	SPSB1	IFNA1	PIK3AP1		GJA1	ARRDC4		UBE2A
	METTL7A	NEDD1	ANP32E	IFI27L2	SYNPR		SRSF3	GSTA1		HERPUD1
	SPESP1	RAB38	CDT1	SAMHD1	SYT10		STAT3	PAPPA		CST3
	GPR21	CASK	TGFB2	TRIM22	CACNA1E		BLVRB	ABCC5		SALL1
	TTC3	CNOT2	TM4SF1	NMI	LPCAT2		RAB32	MYOC		PSD
	GLRB	RBM18	PLAT	MLKL	NLRP3		IMPACT	CNN2		HIST2H3D
	FBXL3	SPESP1	CCNF	B2M	IPCEF1		TBC1D1	COX7C		PLK4
	RBM15B	GPR142	SLC16A1	SCT	TRIM25		SKIL	SMG1		ATXN2L
	SLC9A3R1	SHTN1	PFKFB3	TNFSF10	TRAF1		EGFR	SRSF11		ARL14EP
	SNUPN	TXNDC17	PLA2G7	FCGR3B	EPSTI1		DUSP16	WDR61		BAK1
	NR1D1	PPP1R13B	GADD45B	CASP4	TLR2		CRABP2	PLXNA4		FTL
	SLTM	DHDH	MMP14	CCRL2	ICAM1		CDK13	HIST1H1C		PLEK2
	SMYD5	PPP1R14D	DUSP14	SP110	MET		PAWR	GREM1		RCE1
	TMEM98	BTBD11	DDIT4L	CCL3	PTPRK		GLA	SOCS7		SH2D4B
	ASCL1	PRSS8	PER2	IRF1	SP110		PDPN	ZNF185		HIST1H4I
	HOOK2	CDPF1	EGR4	EPSTI1	CCRL2		DTWD2	SLC19A2		SLC7A5
	C1orf174	TUSC2	GCLC	IFITM3	FHAD1		MGST1	MED1		MT4
	NEGR1	C5orf22	DUSP16	TRIM25	HDC		BTG2	TRPM1		ATN1
	NEDD1	SNRPN	BLNK	TAP1	PLSCR2		EGR1	ABCA5		RAB43
	NPY6R	YIF1B	SH3BP2	PERM1	ADARB2		DISP1	C9orf116		ZNF563
	ZNF775	DPP4	NFATC2	GBP5	GPR84		HIST1H1C	IMPACT		BRD2
	NEIL2	EFS	CAPSL	CCL4	TAP1		CLCN3	STAT3		UBR4
	RDH14	GPATCH4		OAS1	C5AR1		CAV2	RABGAP1L		AKAP8L
	SCP2	LRRN1		UNC45B	CYBB		SLC19A2	DDIT3		PHIP
	GNAL	IMPDH1		PNPT1	ADORA2A		MDFIC	SRSF7		ENDOV
	RRM2B	DENND1A		LGALS3BP	ADAMTS19		HTATSF1	INTU		RPL36AL
	PPP1R13B	COQ8B		IRF9	CD69		SPAG1	STOX2		MYO16
	FAT4	SYT7		CFB	HLA-H		SOCS7	CLIC5		PDP2
	LRRC6	ITIH4		CCL13	TMEM176A		SOCS4	PDLIM5		AMER2
	ABHD8	SLC9A3R1		ADAMTS6	DHX58		CLCN5	GNAS		CARS
	DPCD	TNIP1		STX11	AIF1		PMP22	PRDM10		RPTOR
	MORC4	AMHR2		HCK	CLDN10		HOOK3	LRRFIP1		CELSR3
	GPRC5A	BHLHA15		NAMPT	OAS2		LAPTM4B	TRPM7		MT3
	PGP	ANKRD27		ISG15	HELZ2		SNCA	DTWD2		MICALL1
	PRSS2	FKTN		LY6E	FYB1		STXBP3	RASGEF1B		SART1
	RWDD3	ZDHHC6		ZC3HAV1	CPNE4		MRAS	CA3		SLC45A2
	GNB3	PRKACG		CXorf21	TLR1		PDE3A	CCNG1		NCOA7
	RBM18	AEN		PTTG1	LMO7		STK17B	PVT1		UPF3A
	TXNDC17	CATSPER2		DHX58	FRMD3		ELL2	RORB		SCAF4
	RAI1	MYL1		TAPBP	STAP1		SERPINH1	ITGA8		PRDX1
