# Supplementary material for: Neuronal metabotropic glutamate receptor 8 protects against neurodegeneration in CNS inflammation
Source: J Exp Med. 2021 Mar 4;218(5):e20201290. doi: 10.1084/jem.20201290 (PMC7938362; doi:10.1084/jem.20201290)
Supplement: Table S2 — lists datasets and identifiers used for ARACNe. [file JEM_20201290_TableS2.xlsx]

## Sheet: Sheet 1
SRR
